# Supplementary material for: N,N′-Dicyclo­hexyl­ethyl­enediammonium dichloride
Source: Acta Crystallogr Sect E Struct Rep Online. 2009 Dec 12;66(Pt 1):o122. doi: 10.1107/S1600536809052222 (PMC2980107; doi:10.1107/S1600536809052222)
Supplement: Supplementary file 2 [file e-66-0o122-Isup2.hkl]

# 
# h,k,l, Fc-squared, Fo-squared, sigma(Fo-squared) and status flag 
# 
data_I
_shelx_title '                       TEST STRUCTURE \\XRAY00\XRAY\DATA\S1153' 
_shelx_refln_list_code          4 
_shelx_F_calc_maximum      101.97 
_exptl_crystal_F_000       324.00 
_reflns_d_resolution_high  0.8085 
 
loop_ 
 _symmetry_equiv_pos_as_xyz 
 'x, y, z' 
 '-x, y+1/2, -z+1/2' 
 '-x, -y, -z' 
 'x, -y-1/2, z-1/2' 
 
_cell_length_a    11.5510 
_cell_length_b     6.7847 
_cell_length_c    10.8434 
_cell_angle_alpha  90.000 
_cell_angle_beta   91.892 
_cell_angle_gamma  90.000 
 
_shelx_F_squared_multiplier     1.000 
 
loop_ 
 _refln_index_h 
 _refln_index_k 
 _refln_index_l 
 _refln_F_squared_calc 
 _refln_F_squared_meas 
 _refln_F_squared_sigma 
 _refln_observed_status 
   1   0   0     1144.47     1108.25     27.05 o 
   2   0   0       12.75       16.91      0.52 o 
   3   0   0      984.83      940.36     19.18 o 
   4   0   0     2241.88     2131.11     19.85 o 
   5   0   0     1338.59     1304.28     34.41 o 
   6   0   0      562.81      556.86     10.39 o 
   7   0   0        1.12       -0.04      0.66 o 
   8   0   0       15.41       14.17      1.10 o 
   9   0   0     1382.85     1337.80     27.83 o 
  10   0   0       29.89       35.34      2.52 o 
  11   0   0      135.15      122.59      4.59 o 
  12   0   0       75.92       75.30      6.79 o 
  13   0   0       46.04       43.15      2.39 o 
  14   0   0        1.94        2.67      1.44 o 
   1   1   0     2816.26     2705.60     52.17 o 
   2   1   0      478.78      570.48     17.96 o 
   3   1   0       37.86       29.32      2.64 o 
   4   1   0      375.82      446.07     17.27 o 
   5   1   0     2165.37     2197.30     74.85 o 
   6   1   0      224.76      226.99     13.69 o 
   7   1   0      119.40      110.79      4.60 o 
   8   1   0       71.85       68.82      2.76 o 
   9   1   0      416.34      408.08      5.17 o 
  10   1   0        9.44        7.90      0.89 o 
  11   1   0       10.32       12.27      1.14 o 
  12   1   0        0.52       -0.17      1.03 o 
  13   1   0        0.90        0.02      1.37 o 
  14   1   0       35.27       42.25      2.48 o 
   0   2   0      536.59      624.60      3.68 o 
   1   2   0      366.28      427.11      3.38 o 
   2   2   0       24.39       23.00      0.84 o 
   3   2   0      247.50      260.03      6.17 o 
   4   2   0      233.44      252.79      7.37 o 
   5   2   0      635.13      720.87     32.26 o 
   6   2   0       93.84      110.94      6.60 o 
   7   2   0       15.90       18.12      2.39 o 
   8   2   0       66.18       64.96      4.77 o 
   9   2   0        1.92        1.26      0.85 o 
  10   2   0       41.87       31.50      1.76 o 
  11   2   0        7.58        4.28      1.24 o 
  12   2   0        3.12        3.44      1.17 o 
  13   2   0        0.64        2.23      1.67 o 
   1   3   0      421.53      470.90      4.45 o 
   2   3   0      777.21      817.15     29.13 o 
   3   3   0      715.11      738.48     15.77 o 
   4   3   0       70.60       84.70      3.11 o 
   5   3   0      741.07      762.55     38.02 o 
   6   3   0      336.26      334.81     13.83 o 
   7   3   0      354.27      339.65     11.08 o 
   8   3   0       23.58       24.29      1.95 o 
   9   3   0       28.90       37.04      3.57 o 
  10   3   0      129.90      129.87      3.46 o 
  11   3   0       77.25       66.26      8.38 o 
  12   3   0       53.74       62.96      5.88 o 
  13   3   0        0.23        1.07      1.87 o 
   0   4   0      572.70      586.89      5.16 o 
   1   4   0      191.04      191.07      2.97 o 
   2   4   0        2.10        0.21      0.65 o 
   3   4   0      137.86      141.82      2.71 o 
   4   4   0      244.23      272.30      7.41 o 
   5   4   0      533.66      559.25     25.82 o 
   6   4   0        0.63        1.06      0.79 o 
   7   4   0      179.40      170.76     15.66 o 
   8   4   0       81.57       85.47      7.03 o 
   9   4   0       67.03       69.66      4.21 o 
  10   4   0        3.43        4.48      0.92 o 
  11   4   0        6.21        7.76      1.11 o 
  12   4   0       28.66       32.97      2.23 o 
   1   5   0        7.11        7.49      0.74 o 
   2   5   0        0.06        0.39      0.82 o 
   3   5   0       87.48       87.06      2.46 o 
   4   5   0      200.75      198.30     10.65 o 
   5   5   0      123.86      130.57      4.49 o 
   6   5   0      222.12      214.51      9.56 o 
   7   5   0       13.73       14.50      1.27 o 
   8   5   0       68.49       67.47      2.65 o 
   9   5   0        3.91        2.56      1.59 o 
  10   5   0        1.30        2.61      1.30 o 
  11   5   0       11.44        7.42      4.03 o 
   0   6   0      427.87      418.10      5.61 o 
   1   6   0       45.86       45.53      1.99 o 
   2   6   0        7.82       10.13      1.83 o 
   3   6   0      125.68      129.40      4.07 o 
   4   6   0       14.71       13.60      1.22 o 
   5   6   0        0.75        1.28      1.15 o 
   6   6   0       33.88       28.63      4.34 o 
   7   6   0       18.97       19.68      1.62 o 
   8   6   0       15.32       13.05      1.30 o 
   9   6   0       70.02       65.79      2.90 o 
   1   7   0        0.11        2.10      1.85 o 
   2   7   0      343.01      351.01      5.82 o 
   3   7   0       98.64       99.03      5.40 o 
   4   7   0       20.16       15.97      1.49 o 
   5   7   0       25.98       27.77      2.12 o 
   6   7   0       47.89       50.51      6.16 o 
   7   7   0       78.44       89.02      7.01 o 
   0   8   0        1.47        5.59      1.11 o 
   1   8   0       30.82       25.02      1.91 o 
   2   8   0        5.93        7.59      1.19 o 
   3   8   0        0.23       -0.36      3.29 o 
   4   8   0        0.03        1.06      3.35 o 
 -14   1   1       16.50       13.58      2.33 o 
 -13   1   1       23.90       29.45      2.10 o 
 -12   1   1       19.72       23.32      1.76 o 
 -11   1   1      149.07      142.72      3.57 o 
 -10   1   1       25.11       23.97      1.56 o 
  -9   1   1      141.34      135.73      8.76 o 
  -8   1   1      122.09      130.10      9.65 o 
  -7   1   1      648.55      629.57      9.06 o 
  -6   1   1     1269.60     1248.55     39.09 o 
  -5   1   1      875.78      935.55     34.66 o 
  -4   1   1     1082.46     1135.70     32.46 o 
  -3   1   1     3524.91     3543.52     69.37 o 
  -2   1   1     5292.19     5250.98     96.35 o 
  -1   1   1      227.52      217.76      3.25 o 
   0   1   1        5.17       16.46      0.51 o 
   1   1   1      278.06      237.86     14.58 o 
   2   1   1     1704.12     1771.44     78.36 o 
   3   1   1        8.45        8.11      0.57 o 
   4   1   1       50.62       56.22      4.35 o 
   5   1   1       87.63       65.58      1.56 o 
   6   1   1      719.19      723.29     30.75 o 
   7   1   1      198.86      188.48      6.77 o 
   8   1   1      320.07      294.71     11.18 o 
   9   1   1      182.33      180.03      9.14 o 
  10   1   1        3.33        1.22      0.95 o 
  11   1   1      150.33      147.09      3.63 o 
  12   1   1        0.65        3.10      1.00 o 
  13   1   1        4.89        6.47      1.06 o 
  14   1   1        4.53        4.52      1.19 o 
 -13   2   1        2.94        3.73      1.28 o 
 -12   2   1      100.60      105.71      3.51 o 
 -11   2   1        0.70        0.17      0.96 o 
 -10   2   1        1.59        2.16      0.95 o 
  -9   2   1      122.11      123.16      9.69 o 
  -8   2   1      138.08      123.69      5.34 o 
  -7   2   1       38.29       45.13      1.68 o 
  -6   2   1      915.62      995.73     46.70 o 
  -5   2   1       97.49       82.64      3.54 o 
  -4   2   1      803.33      948.61     28.91 o 
  -3   2   1      130.40      150.61      3.09 o 
  -2   2   1      909.68      941.27     14.62 o 
  -1   2   1     2695.44     2937.01     62.20 o 
   0   2   1     1720.14     1872.76     16.21 o 
   1   2   1      247.15      240.27     14.58 o 
   2   2   1      434.85      428.10     23.39 o 
   3   2   1     5541.55     5618.21    322.47 o 
   4   2   1     2058.80     2096.45    110.34 o 
   5   2   1      221.73      260.26     10.66 o 
   6   2   1       45.47       39.21      2.86 o 
   7   2   1      264.66      252.80     13.44 o 
   8   2   1      246.17      250.55     13.09 o 
   9   2   1      202.68      193.26      8.86 o 
  10   2   1       77.92       68.80      3.51 o 
  11   2   1       98.84       92.63      3.02 o 
  12   2   1       80.72       89.14      5.17 o 
  13   2   1       25.80       27.25      3.49 o 
 -13   3   1        2.32        0.67      1.34 o 
 -12   3   1       14.39       15.72      1.48 o 
 -11   3   1        7.22        9.62      1.26 o 
 -10   3   1       84.92       74.55      4.05 o 
  -9   3   1       37.38       30.42      1.75 o 
  -8   3   1        4.14        3.04      0.67 o 
  -7   3   1       18.01       22.60      1.36 o 
  -6   3   1       40.41       45.43      2.71 o 
  -5   3   1      667.86      737.66     25.97 o 
  -4   3   1       32.51       34.34      1.72 o 
  -3   3   1      257.20      269.26      6.33 o 
  -2   3   1       77.99       87.91      1.83 o 
  -1   3   1      153.39      154.22      2.32 o 
   0   3   1       82.27       89.89      3.51 o 
   1   3   1      342.15      366.91     12.81 o 
   2   3   1       64.68       71.29      2.01 o 
   3   3   1        0.04       -0.43      1.11 o 
   4   3   1      370.65      419.71     28.34 o 
   5   3   1        2.57        6.05      2.43 o 
   6   3   1       26.93       32.63      3.46 o 
   7   3   1        4.09        3.97      0.76 o 
   8   3   1        4.18        3.61      1.15 o 
   9   3   1       14.19        7.60      1.33 o 
  10   3   1        4.39        3.51      1.14 o 
  11   3   1        8.97        7.34      4.34 o 
  12   3   1       25.04       27.63      2.06 o 
  13   3   1        1.73        6.09      1.05 o 
 -12   4   1       24.60       25.04      2.01 o 
 -11   4   1        0.97        1.08      1.43 o 
 -10   4   1       37.00       41.72      3.96 o 
  -9   4   1      151.02      126.28     11.77 o 
  -8   4   1       87.55       83.04      3.60 o 
  -7   4   1       43.88       47.54      4.18 o 
  -6   4   1      148.81      136.04      7.96 o 
  -5   4   1      181.97      182.10      4.99 o 
  -4   4   1       14.67       19.49      1.19 o 
  -3   4   1      174.46      184.18      7.79 o 
  -2   4   1      148.93      153.70      2.73 o 
  -1   4   1      639.58      641.00      5.45 o 
   0   4   1      549.47      583.93      5.18 o 
   1   4   1       68.90       76.62      1.96 o 
   2   4   1        3.70        6.76      0.66 o 
   3   4   1      433.08      444.96     16.99 o 
   4   4   1      324.64      331.82     15.13 o 
   5   4   1       38.17       42.38      5.42 o 
   6   4   1      228.07      237.53     11.99 o 
   7   4   1        0.12       -1.43      1.43 o 
   8   4   1       72.13       79.01      2.63 o 
   9   4   1       43.08       42.44      2.06 o 
  10   4   1        8.54        2.54      1.99 o 
  11   4   1        9.41        5.51      1.44 o 
  12   4   1        2.21       -1.26      1.26 o 
 -11   5   1       31.81       31.80      2.19 o 
 -10   5   1       30.85       37.62      2.52 o 
  -9   5   1        0.15       -1.25      1.80 o 
  -8   5   1       54.13       50.54      4.99 o 
  -7   5   1      143.27      154.21      9.90 o 
  -6   5   1       14.62       18.09      2.02 o 
  -5   5   1      115.36      124.45      3.06 o 
  -4   5   1      346.83      344.23     12.44 o 
  -3   5   1      368.76      369.63     13.18 o 
  -2   5   1       79.95       86.62      2.38 o 
  -1   5   1       19.25       23.93      1.33 o 
   0   5   1      102.12      110.12      2.62 o 
   1   5   1      347.08      347.69      8.41 o 
   2   5   1      508.61      529.97     20.06 o 
   3   5   1        3.60        3.57      2.52 o 
   4   5   1        7.05        8.26      0.90 o 
   5   5   1      531.39      559.41     30.86 o 
   6   5   1      332.68      333.46     13.17 o 
   7   5   1        0.20        3.33      1.00 o 
   8   5   1       36.68       40.74      5.08 o 
   9   5   1       99.72       95.04      3.25 o 
  10   5   1       17.36       19.42      1.78 o 
  11   5   1       39.97       54.19      9.14 o 
  -9   6   1        5.73        4.80      1.45 o 
  -8   6   1        4.54        5.22      2.00 o 
  -7   6   1       20.97       20.25      1.67 o 
  -6   6   1        0.36       -0.88      0.93 o 
  -5   6   1       52.95       57.80      2.41 o 
  -4   6   1       82.59       81.08      3.55 o 
  -3   6   1       99.18      102.90      2.98 o 
  -2   6   1       36.77       42.09      2.57 o 
  -1   6   1       12.71       14.31      1.14 o 
   0   6   1       50.48       55.84      2.19 o 
   1   6   1       35.07       34.78      1.84 o 
   2   6   1        0.50        0.27      0.95 o 
   3   6   1       13.67       12.00      1.09 o 
   4   6   1       28.46       30.60      1.84 o 
   5   6   1       15.62       15.16      2.11 o 
   6   6   1       26.39       25.24      1.81 o 
   7   6   1       49.23       53.25      2.54 o 
   8   6   1        8.13        8.34      1.12 o 
   9   6   1       10.06       12.24      1.37 o 
  -7   7   1        1.26       -1.87      2.40 o 
  -6   7   1       18.27       19.57      1.68 o 
  -5   7   1        0.64        1.47      1.05 o 
  -4   7   1       17.87       15.11      1.28 o 
  -3   7   1      119.49      114.24      3.48 o 
  -2   7   1       52.51       50.62      2.46 o 
  -1   7   1       23.51       23.64      1.74 o 
   0   7   1       56.12       52.09      5.80 o 
   1   7   1        5.63        4.82      1.01 o 
   2   7   1        8.49       10.15      1.89 o 
   3   7   1       23.51       20.54      1.60 o 
   4   7   1        0.00        2.32      1.13 o 
   5   7   1       45.63       35.43      3.20 o 
   6   7   1       47.63       44.31      2.51 o 
   7   7   1       21.84       18.18      2.28 o 
  -4   8   1       58.33       53.62      4.13 o 
  -3   8   1        5.90        2.71      1.39 o 
  -2   8   1        1.11        1.38      1.33 o 
  -1   8   1       10.27       12.29      1.40 o 
   0   8   1      179.43      172.33      6.40 o 
   1   8   1       50.97       45.67      4.71 o 
   2   8   1        8.21        8.98      1.25 o 
   3   8   1       37.93       40.70      2.50 o 
   4   8   1       30.70       31.71      2.26 o 
 -14   0   2       84.82       96.26      9.83 o 
 -13   0   2       12.12       14.29      1.41 o 
 -12   0   2       10.94        9.56      1.07 o 
 -11   0   2       84.54       85.42      2.80 o 
 -10   0   2       32.34       31.05      2.54 o 
  -9   0   2     1211.79     1170.47     29.47 o 
  -8   0   2     1130.17     1097.33     27.06 o 
  -7   0   2      146.23      149.53      5.58 o 
  -6   0   2      141.00      135.32      2.41 o 
  -5   0   2     1141.59     1107.41      9.57 o 
  -4   0   2       83.43       79.35      3.05 o 
  -3   0   2       36.21       32.94      2.15 o 
  -2   0   2     2389.50     2553.32     14.71 o 
  -1   0   2     4625.81     4086.23     57.11 o 
   0   0   2       19.28       21.28      1.26 o 
   1   0   2     2265.05     2060.87     67.57 o 
   2   0   2     6135.68     5747.85    200.06 o 
   3   0   2     1515.80     1507.18     54.93 o 
   4   0   2      588.69      612.90     12.63 o 
   5   0   2      377.47      365.27     16.79 o 
   6   0   2      590.07      568.28     22.46 o 
   7   0   2      747.25      726.75     26.20 o 
   8   0   2       19.54       19.99      1.26 o 
   9   0   2       36.57       30.88      3.76 o 
  10   0   2        2.80       -1.03      3.75 o 
  11   0   2       60.34       61.75      2.45 o 
  12   0   2        3.22        4.66      1.77 o 
  13   0   2        0.00        1.68      1.62 o 
  14   0   2       45.79       46.37      2.61 o 
 -14   1   2       15.86       16.13      1.62 o 
 -13   1   2        2.92        2.46      1.37 o 
 -12   1   2       24.17       23.20      1.80 o 
 -11   1   2       50.79       50.23      2.27 o 
 -10   1   2        5.88        7.08      0.90 o 
  -9   1   2      528.57      501.78     16.94 o 
  -8   1   2        0.78        0.01      0.73 o 
  -7   1   2      101.44       90.73      2.20 o 
  -6   1   2      151.50      176.91      8.43 o 
  -5   1   2       62.82       58.56      1.88 o 
  -4   1   2      710.47      701.58      5.07 o 
  -3   1   2     2665.58     2731.98     19.55 o 
  -2   1   2      249.58      250.55      2.78 o 
  -1   1   2      307.15      320.10     13.57 o 
   0   1   2    10397.69     9360.97    270.63 o 
   1   1   2     1987.99     1931.99     45.22 o 
   2   1   2      217.15      191.80      9.94 o 
   3   1   2      144.57      140.33      1.93 o 
   4   1   2      121.04      109.04      2.77 o 
   5   1   2      323.80      285.64     12.87 o 
   6   1   2      454.13      458.47     25.40 o 
   7   1   2       14.89       14.68      1.04 o 
   8   1   2        0.47        1.03      0.75 o 
   9   1   2      210.65      224.14     16.64 o 
  10   1   2      189.27      185.84      3.84 o 
  11   1   2        0.02        1.15      1.00 o 
  12   1   2       17.90       17.33      3.52 o 
  13   1   2       10.32       11.07      1.36 o 
 -13   2   2       15.50       17.10      1.61 o 
 -12   2   2       19.50       18.93      2.05 o 
 -11   2   2       36.46       33.73      1.92 o 
 -10   2   2       90.23       84.99      4.38 o 
  -9   2   2       48.60       46.50      3.22 o 
  -8   2   2        0.00        0.70      1.14 o 
  -7   2   2      109.20      111.82      8.72 o 
  -6   2   2      107.38       97.78      2.25 o 
  -5   2   2      171.67      195.27     10.14 o 
  -4   2   2      264.30      288.26      8.31 o 
  -3   2   2      135.02      130.56      2.08 o 
  -2   2   2      302.12      315.18      3.00 o 
  -1   2   2        1.01        2.47      0.92 o 
   0   2   2      965.44     1040.52     13.01 o 
   1   2   2      578.00      619.25     42.65 o 
   2   2   2     1701.03     1833.94    122.03 o 
   3   2   2     1253.51     1385.37     74.23 o 
   4   2   2        0.44       -0.06      0.63 o 
   5   2   2       12.34       14.99      2.13 o 
   6   2   2       27.12       27.68      1.77 o 
   7   2   2      147.95      150.92      7.06 o 
   8   2   2       30.75       37.17      1.67 o 
   9   2   2      338.75      335.23     17.49 o 
  10   2   2        0.00        0.73      1.69 o 
  11   2   2       51.95       46.53      6.75 o 
  12   2   2        9.37        9.85      1.13 o 
  13   2   2        2.01        3.49      2.01 o 
 -13   3   2        0.55       -2.07      3.23 o 
 -12   3   2       27.08       26.66      2.04 o 
 -11   3   2       42.05       44.43      3.27 o 
 -10   3   2       12.07       15.52      1.34 o 
  -9   3   2       36.44       42.43      1.98 o 
  -8   3   2      143.31      146.84      7.69 o 
  -7   3   2      185.46      180.91      7.87 o 
  -6   3   2       36.73       38.31      2.87 o 
  -5   3   2      144.95      144.65      2.86 o 
  -4   3   2     2125.92     2185.26     44.50 o 
  -3   3   2     1195.36     1238.47      9.85 o 
  -2   3   2      357.14      362.91      3.73 o 
  -1   3   2      226.62      244.56      5.47 o 
   0   3   2      953.32      970.17     19.73 o 
   1   3   2      505.76      456.99     20.21 o 
   2   3   2      304.57      326.52     20.97 o 
   3   3   2        7.11        6.68      0.63 o 
   4   3   2       50.82       64.90      1.79 o 
   5   3   2     1594.96     1610.80    110.34 o 
   6   3   2      212.63      204.67     13.43 o 
   7   3   2      125.54      133.50      6.29 o 
   8   3   2      255.11      246.96     14.70 o 
   9   3   2      254.55      252.13     15.41 o 
  10   3   2        5.59        8.30      1.50 o 
  11   3   2        0.06        2.95      1.05 o 
  12   3   2       51.28       61.82      2.85 o 
  13   3   2        0.48        2.90      1.22 o 
 -12   4   2        9.73        6.24      2.78 o 
 -11   4   2        0.55       -1.54      1.81 o 
 -10   4   2       31.04       31.60      2.04 o 
  -9   4   2      155.44      171.77      8.17 o 
  -8   4   2       17.07       24.08      2.84 o 
  -7   4   2        3.46       -0.38      0.90 o 
  -6   4   2       71.52       77.00      5.03 o 
  -5   4   2       37.91       37.00      1.98 o 
  -4   4   2      151.02      150.90      2.94 o 
  -3   4   2       72.29       78.52      2.39 o 
  -2   4   2      304.33      316.64      4.68 o 
  -1   4   2      232.58      242.31      5.93 o 
   0   4   2      300.28      310.08      3.94 o 
   1   4   2       37.33       40.21      1.51 o 
   2   4   2      128.48      128.80      7.37 o 
   3   4   2      444.83      450.46     37.26 o 
   4   4   2       19.20       21.47      2.22 o 
   5   4   2      200.73      215.04     16.10 o 
   6   4   2       69.26       67.44      6.16 o 
   7   4   2      114.99      116.70     11.66 o 
   8   4   2        0.93        0.87      1.99 o 
   9   4   2        4.42        2.46      1.59 o 
  10   4   2       71.61       75.48      4.04 o 
  11   4   2       21.91       21.42      1.70 o 
  12   4   2       18.49       19.21      1.64 o 
 -11   5   2        0.02       -1.73      1.73 o 
 -10   5   2        4.42        6.39      1.08 o 
  -9   5   2       10.65        9.80      2.45 o 
  -8   5   2        9.50        6.88      1.15 o 
  -7   5   2       13.59       15.14      1.28 o 
  -6   5   2      104.29      102.70      2.95 o 
  -5   5   2       21.33       21.13      1.46 o 
  -4   5   2       19.97       24.91      2.82 o 
  -3   5   2      233.68      226.24      3.90 o 
  -2   5   2        3.11        3.54      0.70 o 
  -1   5   2        1.64        2.73      0.75 o 
   0   5   2        0.39        2.41      2.12 o 
   1   5   2       18.13       15.89      1.50 o 
   2   5   2        6.30        4.74      1.25 o 
   3   5   2        2.53        3.26      0.69 o 
   4   5   2       38.96       37.21      1.82 o 
   5   5   2      212.76      220.55     12.80 o 
   6   5   2       11.13        9.53      0.99 o 
   7   5   2        1.87       -0.01      1.10 o 
   8   5   2        2.34        3.08      1.10 o 
   9   5   2        1.79        2.51      2.30 o 
  10   5   2        8.24        9.48      1.20 o 
  11   5   2       12.91       13.85      1.45 o 
  -9   6   2       67.85       64.23      6.88 o 
  -8   6   2        3.52        8.54      2.38 o 
  -7   6   2       54.76       53.73      3.30 o 
  -6   6   2      253.06      242.08     15.90 o 
  -5   6   2      289.52      284.78     11.88 o 
  -4   6   2       29.55       27.29      1.78 o 
  -3   6   2       86.35       82.63      4.97 o 
  -2   6   2      228.27      218.95      4.21 o 
  -1   6   2      120.91      118.04      3.14 o 
   0   6   2       52.23       51.87      2.16 o 
   1   6   2        2.32       -0.37      0.96 o 
   2   6   2      274.54      269.21     12.30 o 
   3   6   2      441.36      437.62     22.54 o 
   4   6   2      267.77      264.23      7.41 o 
   5   6   2       14.68       17.58      1.45 o 
   6   6   2       74.96       81.08     11.34 o 
   7   6   2      115.94      126.43      6.66 o 
   8   6   2       70.09       62.67      6.54 o 
   9   6   2        3.44       -1.32      1.55 o 
  -7   7   2       52.08       55.78      2.70 o 
  -6   7   2       46.94       53.58      2.71 o 
  -5   7   2        9.29        9.53      2.59 o 
  -4   7   2        5.45        4.75      1.31 o 
  -3   7   2        6.19        8.40      1.54 o 
  -2   7   2       46.21       49.29      2.40 o 
  -1   7   2        5.41        6.01      1.03 o 
   0   7   2      214.58      217.46      4.63 o 
   1   7   2        1.27        0.51      1.43 o 
   2   7   2        0.07        0.02      1.05 o 
   3   7   2       10.84       11.73      2.38 o 
   4   7   2       58.63       64.39      4.56 o 
   5   7   2       27.97       32.01      2.12 o 
   6   7   2        1.96       -0.42      1.63 o 
   7   7   2        2.79        8.32      2.69 o 
  -3   8   2        3.14        4.03      1.93 o 
  -2   8   2       36.82       39.22      4.65 o 
  -1   8   2        0.03       -0.51      1.35 o 
   0   8   2        0.02        2.41      1.44 o 
   1   8   2       11.14       10.19      1.30 o 
   2   8   2        0.74        0.50      2.94 o 
   3   8   2        1.43       -1.52      1.52 o 
 -13   1   3        8.30        5.68      1.24 o 
 -12   1   3       47.68       43.72      3.18 o 
 -11   1   3       36.68       34.26      1.95 o 
 -10   1   3        4.03        3.89      1.07 o 
  -9   1   3      111.98      107.53      2.85 o 
  -8   1   3       10.77       11.20      0.95 o 
  -7   1   3        1.98        1.63      0.96 o 
  -6   1   3      210.07      225.32      3.25 o 
  -5   1   3      359.93      365.27      3.85 o 
  -4   1   3      393.30      351.74      3.49 o 
  -3   1   3      220.91      214.31      2.61 o 
  -2   1   3        3.07        1.94      0.64 o 
  -1   1   3     1916.32     1959.65     61.72 o 
   0   1   3     8769.04     8497.21    189.59 o 
   1   1   3        7.73       10.26      0.63 o 
   2   1   3       92.95       93.86      1.92 o 
   3   1   3      249.97      234.13      7.11 o 
   4   1   3      915.56      849.61     23.33 o 
   5   1   3      264.08      254.39      8.42 o 
   6   1   3       11.18        9.78      0.77 o 
   7   1   3        6.58        5.44      0.65 o 
   8   1   3      143.51      139.18     10.01 o 
   9   1   3      409.59      395.37     14.40 o 
  10   1   3       68.41       63.43      5.33 o 
  11   1   3       66.42       64.18      4.47 o 
  12   1   3       40.12       45.97      2.38 o 
  13   1   3       46.04       50.85      5.62 o 
 -13   2   3       15.17       15.64      1.99 o 
 -12   2   3       27.57       27.95      1.99 o 
 -11   2   3      104.15      105.34      6.15 o 
 -10   2   3      197.77      194.05      4.06 o 
  -9   2   3      187.41      178.23      3.69 o 
  -8   2   3       41.42       36.52      1.68 o 
  -7   2   3      250.96      261.36     12.54 o 
  -6   2   3      910.28      915.77     17.65 o 
  -5   2   3     2503.91     2687.63     36.54 o 
  -4   2   3       45.91       44.11      1.43 o 
  -3   2   3      570.09      580.63      4.56 o 
  -2   2   3     1118.73     1166.98     33.58 o 
  -1   2   3      353.48      339.21     11.87 o 
   0   2   3     1056.62     1103.13     56.08 o 
   1   2   3      611.98      606.76     13.32 o 
   2   2   3     1562.47     1629.77     65.60 o 
   3   2   3      444.33      450.69     20.51 o 
   4   2   3      357.17      377.93     17.47 o 
   5   2   3      313.87      309.22     12.57 o 
   6   2   3      398.36      412.96     31.08 o 
   7   2   3      383.94      380.02     17.13 o 
   8   2   3        0.01        0.27      2.10 o 
   9   2   3        0.44        0.63      0.88 o 
  10   2   3        3.32        3.78      0.93 o 
  11   2   3       84.83       87.67      8.88 o 
  12   2   3        1.42        2.26      1.13 o 
  13   2   3        0.01        1.10      1.37 o 
 -13   3   3       12.55       11.24      1.30 o 
 -12   3   3        4.50        7.66      1.13 o 
 -11   3   3        1.33        1.31      1.13 o 
 -10   3   3        0.19        0.25      0.97 o 
  -9   3   3       23.09       13.53      1.72 o 
  -8   3   3        0.09        1.28      0.84 o 
  -7   3   3       80.69       74.28      2.31 o 
  -6   3   3       65.27       73.08      3.78 o 
  -5   3   3       15.99       16.25      1.22 o 
  -4   3   3       74.63       80.92      2.02 o 
  -3   3   3        3.63        4.24      0.54 o 
  -2   3   3       15.11       17.78      1.00 o 
  -1   3   3       60.04       62.88      1.64 o 
   0   3   3      123.20      132.39      2.31 o 
   1   3   3      213.70      259.76     14.42 o 
   2   3   3        0.50       -0.54      0.54 o 
   3   3   3      533.73      581.34     49.55 o 
   4   3   3       81.34       89.91      7.18 o 
   5   3   3        0.29        0.94      0.72 o 
   6   3   3       89.31       95.10      7.86 o 
   7   3   3      211.83      216.76      6.80 o 
   8   3   3       51.31       51.82      4.61 o 
   9   3   3       34.77       33.96      1.91 o 
  10   3   3        2.89       -0.36      1.06 o 
  11   3   3        2.53        0.33      3.91 o 
  12   3   3       20.31       23.29      2.61 o 
 -12   4   3        7.83        7.34      2.06 o 
 -11   4   3       14.65       10.79      1.26 o 
 -10   4   3       16.26       21.99      1.80 o 
  -9   4   3        6.01        8.90      1.04 o 
  -8   4   3       14.66       13.15      2.33 o 
  -7   4   3      103.17       89.10      3.06 o 
  -6   4   3      152.64      146.39      3.22 o 
  -5   4   3      125.82      115.66      2.77 o 
  -4   4   3      191.54      183.96      3.33 o 
  -3   4   3      125.47      115.97      2.62 o 
  -2   4   3        1.06        0.31      0.66 o 
  -1   4   3        6.00        4.88      0.62 o 
   0   4   3       47.34       52.81      2.34 o 
   1   4   3      111.69      109.76      2.67 o 
   2   4   3      312.59      337.01     26.84 o 
   3   4   3      122.18      138.48     12.23 o 
   4   4   3        0.49       -0.16      1.89 o 
   5   4   3      725.50      765.64     53.85 o 
   6   4   3      478.87      508.11     40.46 o 
   7   4   3       37.89       41.24      4.46 o 
   8   4   3       15.30       14.12      1.27 o 
   9   4   3       13.71       12.45      1.24 o 
  10   4   3       26.74       27.55      3.54 o 
  11   4   3       60.39       64.06      2.90 o 
  12   4   3       46.08       55.67      2.87 o 
 -11   5   3        4.14        5.20      1.86 o 
 -10   5   3        6.12        4.11      1.41 o 
  -9   5   3       75.42       65.68      3.46 o 
  -8   5   3       58.56       55.43      5.72 o 
  -7   5   3      145.12      145.62     10.45 o 
  -6   5   3       18.27       17.33      1.40 o 
  -5   5   3       64.01       61.68      2.30 o 
  -4   5   3      167.20      168.38      4.36 o 
  -3   5   3      658.56      676.95      8.77 o 
  -2   5   3        0.04        0.18      0.71 o 
  -1   5   3      284.55      280.72      7.49 o 
   0   5   3      567.55      557.56      8.23 o 
   1   5   3       52.33       56.63      2.03 o 
   2   5   3       13.22       10.66      0.93 o 
   3   5   3       57.28       68.07      2.26 o 
   4   5   3      101.33      101.05      8.20 o 
   5   5   3       52.71       49.27      2.14 o 
   6   5   3       80.30       79.31      2.72 o 
   7   5   3       26.98       28.71      1.77 o 
   8   5   3       84.96       90.98      6.96 o 
   9   5   3      119.68      119.27     10.35 o 
  10   5   3        1.01        2.52      1.25 o 
  -9   6   3       24.11       24.01      1.91 o 
  -8   6   3        2.32        2.11      1.23 o 
  -7   6   3       29.77       38.28      4.01 o 
  -6   6   3        2.15        1.91      1.15 o 
  -5   6   3       12.13       13.35      1.18 o 
  -4   6   3        4.06        3.87      1.02 o 
  -3   6   3       11.52       16.33      1.46 o 
  -2   6   3       44.34       47.31      2.12 o 
  -1   6   3       17.58       18.91      1.45 o 
   0   6   3       59.28       58.25      4.77 o 
   1   6   3        1.16        2.06      0.93 o 
   2   6   3      303.75      299.12     12.59 o 
   3   6   3        0.91        2.76      1.12 o 
   4   6   3        0.28        0.79      1.33 o 
   5   6   3        1.17        2.20      0.96 o 
   6   6   3        5.66        4.46      1.29 o 
   7   6   3        1.04        4.53      1.07 o 
   8   6   3       45.50       52.16      6.79 o 
   9   6   3        0.82       -0.82      1.25 o 
  -7   7   3        9.57        7.62      1.20 o 
  -6   7   3       40.92       37.66      2.32 o 
  -5   7   3       12.63       10.33      2.05 o 
  -4   7   3       34.90       31.54      2.31 o 
  -3   7   3        5.83        5.45      0.97 o 
  -2   7   3        2.54        0.48      1.30 o 
  -1   7   3       11.57        9.63      1.40 o 
   0   7   3       97.57       88.13      3.16 o 
   1   7   3      142.27      129.58      3.64 o 
   2   7   3        3.45        1.60      1.21 o 
   3   7   3       17.58       17.07      1.74 o 
   4   7   3        0.05        1.71      1.38 o 
   5   7   3       15.68       15.46      1.65 o 
   6   7   3       19.85       10.62      3.42 o 
   7   7   3        0.16       -0.10      1.88 o 
  -3   8   3       52.33       45.69      2.65 o 
  -2   8   3       98.29       92.02      3.53 o 
  -1   8   3        2.17        3.68      1.47 o 
   0   8   3        6.22        3.47      2.36 o 
   1   8   3       24.70       22.17      2.01 o 
   2   8   3       68.44       68.48      3.05 o 
 -13   0   4        8.32       10.44      1.27 o 
 -12   0   4       22.68       22.75      1.85 o 
 -11   0   4      183.51      177.89      4.10 o 
 -10   0   4        6.01        4.75      0.96 o 
  -9   0   4      549.46      540.78      9.14 o 
  -8   0   4      103.62      101.38      3.63 o 
  -7   0   4      689.69      671.90      6.10 o 
  -6   0   4      653.85      639.35      5.64 o 
  -5   0   4        8.34        8.20      0.72 o 
  -4   0   4      772.06      789.36      5.47 o 
  -3   0   4     1745.17     1777.46     19.49 o 
  -2   0   4     2055.33     2134.86     47.30 o 
  -1   0   4      428.34      447.54     11.47 o 
   0   0   4     2088.87     1945.50     31.92 o 
   1   0   4     1439.32     1328.22     39.02 o 
   2   0   4     1127.90     1005.80     29.88 o 
   3   0   4       92.30       93.41      5.59 o 
   4   0   4      401.21      360.97     16.98 o 
   5   0   4     1218.16     1153.59     29.06 o 
   6   0   4      811.31      784.86     30.70 o 
   7   0   4      145.09      142.56      8.81 o 
   8   0   4       43.95       38.04      3.28 o 
   9   0   4      132.42      133.77     11.00 o 
  10   0   4      309.52      318.99     20.25 o 
  11   0   4      197.83      203.06      4.41 o 
  12   0   4        0.37        2.43      1.15 o 
  13   0   4        4.96        3.61      1.36 o 
 -13   1   4        6.06        1.93      1.86 o 
 -12   1   4       48.42       54.18      2.56 o 
 -11   1   4        1.61       -0.60      1.01 o 
 -10   1   4       48.98       44.72      2.84 o 
  -9   1   4       71.67       76.99      3.60 o 
  -8   1   4      335.11      331.46      4.68 o 
  -7   1   4       32.02       38.12      5.14 o 
  -6   1   4        0.08        0.36      0.63 o 
  -5   1   4      204.10      197.78      3.18 o 
  -4   1   4      115.71       96.84      2.00 o 
  -3   1   4      126.86      124.03      2.11 o 
  -2   1   4      156.11      155.47      6.99 o 
  -1   1   4       97.87       96.30      1.73 o 
   0   1   4       38.51       44.58      1.57 o 
   1   1   4      425.36      405.98     11.47 o 
   2   1   4       13.85       18.35      0.89 o 
   3   1   4      118.31      105.52      2.41 o 
   4   1   4       43.84       34.64      1.29 o 
   5   1   4        1.93        1.54      0.52 o 
   6   1   4        7.65        8.16      0.73 o 
   7   1   4       70.66       62.31     11.09 o 
   8   1   4       59.90       56.96      6.80 o 
   9   1   4       44.37       41.62      5.36 o 
  10   1   4       59.41       55.72      2.38 o 
  11   1   4        0.58        0.38      1.16 o 
  12   1   4        8.25        8.41      1.17 o 
  13   1   4        1.00       -1.23      1.23 o 
 -13   2   4        7.16        7.98      1.23 o 
 -12   2   4        0.20       -1.01      1.01 o 
 -11   2   4       18.70       15.56      1.43 o 
 -10   2   4       27.20       29.26      3.45 o 
  -9   2   4        4.24        3.44      0.89 o 
  -8   2   4        6.04        7.17      0.82 o 
  -7   2   4      126.48      116.89      6.72 o 
  -6   2   4      339.91      324.55      5.19 o 
  -5   2   4       36.74       34.56      1.69 o 
  -4   2   4      274.52      277.04      7.13 o 
  -3   2   4       27.51       32.78      1.26 o 
  -2   2   4      331.66      327.50     27.42 o 
  -1   2   4      197.70      201.68      7.65 o 
   0   2   4       35.73       37.17      1.25 o 
   1   2   4     1075.78     1174.76     15.96 o 
   2   2   4       27.91       34.15      2.76 o 
   3   2   4        0.01        1.15      0.46 o 
   4   2   4        9.85       11.93      0.91 o 
   5   2   4      154.32      175.67      7.96 o 
   6   2   4       43.84       42.38      1.66 o 
   7   2   4        0.80       -0.47      1.16 o 
   8   2   4      151.95      157.19      9.88 o 
   9   2   4       96.23       94.56      2.99 o 
  10   2   4       18.53       15.58      1.43 o 
  11   2   4       27.89       28.14      1.91 o 
  12   2   4        0.48        1.35      1.24 o 
  13   2   4        1.48        3.05      1.38 o 
 -12   3   4       45.20       46.83      2.61 o 
 -11   3   4        7.21        9.27      1.18 o 
 -10   3   4       35.70       35.58      6.86 o 
  -9   3   4      347.68      339.04      9.64 o 
  -8   3   4       37.54       44.11      1.97 o 
  -7   3   4        0.11        0.76      1.67 o 
  -6   3   4      337.46      331.73      6.58 o 
  -5   3   4        0.14        3.19      1.24 o 
  -4   3   4       80.79       87.39      2.20 o 
  -3   3   4      263.58      281.16      8.44 o 
  -2   3   4      525.26      506.66     15.27 o 
  -1   3   4      835.24      854.32     29.92 o 
   0   3   4     2275.82     2454.03    118.59 o 
   1   3   4        4.88        3.66      0.56 o 
   2   3   4      229.63      252.33     13.89 o 
   3   3   4     1727.92     1686.82    104.47 o 
   4   3   4      191.97      195.95     15.73 o 
   5   3   4       10.92       12.27      1.26 o 
   6   3   4      250.83      260.04     16.27 o 
   7   3   4       90.15       86.92      8.54 o 
   8   3   4       79.34       78.68      7.75 o 
   9   3   4      130.42      126.67      6.34 o 
  10   3   4       10.42       12.29      2.16 o 
  11   3   4       49.99       43.69      2.50 o 
  12   3   4       57.68       69.81      4.22 o 
 -11   4   4       26.79       34.53      2.28 o 
 -10   4   4        1.58        2.03      1.56 o 
  -9   4   4       14.63       14.52      1.43 o 
  -8   4   4        4.83        4.78      0.96 o 
  -7   4   4       96.45      100.28      2.92 o 
  -6   4   4      175.73      190.81      3.76 o 
  -5   4   4       67.17       72.63      2.36 o 
  -4   4   4      820.66      839.60      7.23 o 
  -3   4   4       94.21       94.93      2.48 o 
  -2   4   4       97.97       97.76      2.41 o 
  -1   4   4        2.76        2.33      1.10 o 
   0   4   4      109.71      116.99      6.10 o 
   1   4   4      296.14      293.50     16.74 o 
   2   4   4      288.10      293.87     22.68 o 
   3   4   4       29.08       28.61      1.53 o 
   4   4   4       93.04       95.57      2.56 o 
   5   4   4     1074.82     1077.06     94.11 o 
   6   4   4      222.61      229.40     18.88 o 
   7   4   4        0.34       -0.48      1.22 o 
   8   4   4        4.21        4.44      1.97 o 
   9   4   4       48.48       53.45      5.54 o 
  10   4   4        7.95       11.41      1.21 o 
  11   4   4        8.82       10.06      2.51 o 
 -10   5   4       13.09       12.36      1.37 o 
  -9   5   4        1.25        2.80      1.34 o 
  -8   5   4        0.08       -0.79      1.03 o 
  -7   5   4       16.43       16.30      1.45 o 
  -6   5   4       63.43       61.52      2.44 o 
  -5   5   4      107.62       96.06      5.31 o 
  -4   5   4      111.12      109.72      2.96 o 
  -3   5   4      142.02      139.09      3.25 o 
  -2   5   4       44.36       44.60      3.48 o 
  -1   5   4      187.32      196.35      6.09 o 
   0   5   4        6.32        9.96      0.91 o 
   1   5   4       23.57       20.84      1.39 o 
   2   5   4       21.87       21.99      1.41 o 
   3   5   4       94.48       91.14      8.76 o 
   4   5   4      180.22      189.22     18.57 o 
   5   5   4      100.29       99.88      8.14 o 
   6   5   4        2.11        1.88      1.70 o 
   7   5   4        1.55        1.94      0.97 o 
   8   5   4       30.41       34.91      2.87 o 
   9   5   4        2.52        2.87      1.16 o 
  10   5   4       31.25       33.51      2.29 o 
  -9   6   4        2.67        2.46      1.35 o 
  -8   6   4        7.91        5.91      1.23 o 
  -7   6   4       51.52       41.84      2.41 o 
  -6   6   4       42.34       44.89      2.64 o 
  -5   6   4       47.51       50.34      3.60 o 
  -4   6   4        4.95        2.14      1.15 o 
  -3   6   4      127.01      115.98      3.79 o 
  -2   6   4       69.52       67.03      2.57 o 
  -1   6   4       26.62       26.05      1.75 o 
   0   6   4       32.97       29.48      2.69 o 
   1   6   4       38.41       38.62      2.03 o 
   2   6   4       10.56       11.01      1.05 o 
   3   6   4        3.46        2.00      0.86 o 
   4   6   4       10.32        9.96      4.39 o 
   5   6   4       58.92       64.99      5.54 o 
   6   6   4       29.70       30.36      4.98 o 
   7   6   4        0.04       -1.08      1.08 o 
   8   6   4        3.23        5.30      1.12 o 
  -6   7   4       19.54       17.75      2.83 o 
  -5   7   4       97.65       98.89      3.57 o 
  -4   7   4      108.44      116.50      5.30 o 
  -3   7   4        6.57        4.43      1.30 o 
  -2   7   4       64.83       60.56      2.77 o 
  -1   7   4       27.63       27.04      1.94 o 
   0   7   4       83.04       85.16      3.13 o 
   1   7   4       19.41       15.64      1.56 o 
   2   7   4       19.11       19.04      1.69 o 
   3   7   4       44.12       43.60      2.43 o 
   4   7   4       60.88       62.01      7.55 o 
   5   7   4        7.63        8.96      1.15 o 
   6   7   4       15.95       16.02      1.49 o 
   0   8   4        1.99        2.80      2.17 o 
 -13   1   5        5.18        5.74      1.19 o 
 -12   1   5        0.25        0.09      1.10 o 
 -11   1   5       41.26       46.07      2.25 o 
 -10   1   5       73.75       72.12      3.75 o 
  -9   1   5      432.01      408.99      9.75 o 
  -8   1   5       43.53       42.13      1.85 o 
  -7   1   5       69.74       72.05      7.56 o 
  -6   1   5      190.38      194.70      3.32 o 
  -5   1   5      381.99      412.05      4.54 o 
  -4   1   5       54.68       57.75      3.44 o 
  -3   1   5       95.87       96.63      5.80 o 
  -2   1   5      780.73      763.43     15.66 o 
  -1   1   5       39.40       27.16      2.52 o 
   0   1   5     1264.10     1233.75     48.68 o 
   1   1   5       93.18       83.98      4.38 o 
   2   1   5     1908.11     1917.75     45.99 o 
   3   1   5      931.48      893.17     31.48 o 
   4   1   5      358.55      359.45      6.58 o 
   5   1   5        7.99        7.64      0.73 o 
   6   1   5      112.84      106.22      6.58 o 
   7   1   5      322.80      315.65     15.56 o 
   8   1   5       20.05       23.11      1.50 o 
   9   1   5      103.67      101.94      4.75 o 
  10   1   5        0.76       -0.05      0.95 o 
  11   1   5       62.19       61.16      8.56 o 
  12   1   5        1.38        1.50      1.12 o 
 -12   2   5       20.83       22.62      2.58 o 
 -11   2   5       27.53       31.94      3.99 o 
 -10   2   5        4.16        1.19      1.16 o 
  -9   2   5        8.22        8.02      0.94 o 
  -8   2   5       16.93       15.57      1.36 o 
  -7   2   5      249.90      240.64      9.76 o 
  -6   2   5       12.55       20.29      1.30 o 
  -5   2   5       24.67       24.65      2.44 o 
  -4   2   5      417.51      413.10      4.55 o 
  -3   2   5      472.33      457.31      6.51 o 
  -2   2   5      193.74      192.17      8.00 o 
  -1   2   5      217.41      230.53      7.41 o 
   0   2   5      996.38      952.56     20.21 o 
   1   2   5        3.73       -0.38      0.59 o 
   2   2   5      224.07      198.70      3.02 o 
   3   2   5      152.06      151.12      7.77 o 
   4   2   5      256.29      242.60      9.41 o 
   5   2   5      592.82      552.10     31.55 o 
   6   2   5       12.25       11.38      0.92 o 
   7   2   5       83.19       84.12      2.49 o 
   8   2   5      192.71      190.48     17.93 o 
   9   2   5      378.39      387.39     26.00 o 
  10   2   5        5.16        5.01      1.08 o 
  11   2   5        1.82        3.57      1.01 o 
  12   2   5       32.25       30.75      4.09 o 
 -12   3   5        1.32        1.85      3.29 o 
 -11   3   5        0.01       -1.80      4.79 o 
 -10   3   5       16.97       17.78      1.52 o 
  -9   3   5       46.46       48.50      2.26 o 
  -8   3   5        8.08        5.94      1.62 o 
  -7   3   5        5.39        4.86      1.58 o 
  -6   3   5       25.36       25.21      2.10 o 
  -5   3   5      350.00      352.18      4.69 o 
  -4   3   5       98.25      103.29      5.23 o 
  -3   3   5       29.86       32.38      1.42 o 
  -2   3   5      137.84      137.48     11.01 o 
  -1   3   5      212.33      202.89      7.50 o 
   0   3   5      416.88      423.23     14.33 o 
   1   3   5       19.49       25.01      1.27 o 
   2   3   5       27.34       34.21      2.71 o 
   3   3   5        0.41        0.67      1.01 o 
   4   3   5       24.17       27.12      1.43 o 
   5   3   5       21.44       21.39      1.61 o 
   6   3   5       97.03      102.10      6.17 o 
   7   3   5       19.62       17.09      1.37 o 
   8   3   5        2.09        3.50      1.38 o 
   9   3   5        7.09        6.34      0.95 o 
  10   3   5        0.01        0.14      1.12 o 
  11   3   5        0.12       -1.10      1.10 o 
  12   3   5        0.12        2.19      1.22 o 
 -11   4   5        2.49        2.05      3.03 o 
 -10   4   5       19.46       20.20      1.64 o 
  -9   4   5       76.52       71.39      4.87 o 
  -8   4   5       97.70       92.91      3.43 o 
  -7   4   5       48.33       42.27      2.03 o 
  -6   4   5        5.53        6.43      0.91 o 
  -5   4   5       10.15        6.03      3.28 o 
  -4   4   5      388.39      381.26      5.10 o 
  -3   4   5     1038.96      995.84      9.69 o 
  -2   4   5      164.44      165.20      3.26 o 
  -1   4   5       11.46       10.09      1.96 o 
   0   4   5      149.82      132.92      8.64 o 
   1   4   5      208.11      211.00     18.97 o 
   2   4   5       72.80       81.25      2.89 o 
   3   4   5       32.83       33.15      2.43 o 
   4   4   5       36.65       40.20      2.39 o 
   5   4   5       41.52       42.35      1.94 o 
   6   4   5      142.47      140.30     14.49 o 
   7   4   5        0.14       -0.21      1.29 o 
   8   4   5       39.51       43.13      2.20 o 
   9   4   5       40.28       43.29      2.82 o 
  10   4   5       11.12       13.42      1.37 o 
  11   4   5        0.33        0.46      1.69 o 
 -10   5   5       36.12       42.15      2.50 o 
  -9   5   5      108.48      121.84      3.80 o 
  -8   5   5        2.65        7.02      1.06 o 
  -7   5   5       31.48       30.57      1.94 o 
  -6   5   5       99.44      101.60      3.13 o 
  -5   5   5      140.39      141.57      3.54 o 
  -4   5   5        8.57        7.60      0.93 o 
  -3   5   5       26.93       23.27      2.03 o 
  -2   5   5       66.24       65.44      2.66 o 
  -1   5   5      132.97      145.05      3.33 o 
   0   5   5      157.85      150.73      7.15 o 
   1   5   5       14.68       19.01      1.43 o 
   2   5   5      353.18      345.93     15.72 o 
   3   5   5      328.06      344.47     29.35 o 
   4   5   5       26.45       23.20      1.61 o 
   5   5   5       56.62       59.94     11.22 o 
   6   5   5       56.00       65.98      8.22 o 
   7   5   5       94.48       91.13      3.13 o 
   8   5   5        2.71        3.04      1.46 o 
   9   5   5        0.04        0.57      1.55 o 
  -8   6   5       12.08       11.62      1.32 o 
  -7   6   5       62.31       64.55      5.46 o 
  -6   6   5       60.23       58.82      4.86 o 
  -5   6   5        1.38        1.36      1.22 o 
  -4   6   5        1.76        1.07      3.23 o 
  -3   6   5        2.48        1.92      1.03 o 
  -2   6   5       27.73       28.97      1.90 o 
  -1   6   5       27.27       28.06      1.82 o 
   0   6   5       73.06       70.83      6.98 o 
   1   6   5       17.27       14.13      1.29 o 
   2   6   5        4.16        5.08      1.01 o 
   3   6   5        1.45       -0.21      1.06 o 
   4   6   5       71.76       75.90      8.89 o 
   5   6   5       36.32       34.46      2.43 o 
   6   6   5        0.34        0.08      1.89 o 
   7   6   5       12.91       11.41      1.37 o 
   8   6   5        5.05        7.59      2.44 o 
  -5   7   5        0.64        2.36      2.33 o 
  -4   7   5       13.47       14.05      1.32 o 
  -3   7   5        6.78        4.99      1.19 o 
  -2   7   5       26.67       23.68      2.20 o 
  -1   7   5        7.66        5.37      1.14 o 
   0   7   5        7.73        4.92      1.30 o 
   1   7   5       26.53       27.12      2.01 o 
   2   7   5       23.17       25.20      1.95 o 
   3   7   5       40.48       40.23      5.23 o 
   4   7   5       11.96       12.25      1.46 o 
   5   7   5        7.38        7.94      1.83 o 
 -12   0   6       56.63       64.12      2.88 o 
 -11   0   6       27.98       28.01      2.20 o 
 -10   0   6       40.59       39.54      2.92 o 
  -9   0   6       35.07       35.66      2.00 o 
  -8   0   6      240.14      244.17      4.27 o 
  -7   0   6       56.92       53.28      2.05 o 
  -6   0   6        0.01       -1.33      1.33 o 
  -5   0   6      196.80      200.79      3.35 o 
  -4   0   6     1005.93      960.57      9.50 o 
  -3   0   6      557.56      491.67      4.82 o 
  -2   0   6       18.14       15.68      0.97 o 
  -1   0   6      514.37      445.65     15.29 o 
   0   0   6      622.86      563.93     23.13 o 
   1   0   6      297.81      282.90     12.81 o 
   2   0   6      339.99      313.99      5.08 o 
   3   0   6       18.05       16.64      1.74 o 
   4   0   6       69.58       67.74      1.93 o 
   5   0   6      167.79      161.50      3.07 o 
   6   0   6        0.24        0.29      0.74 o 
   7   0   6       28.55       27.22      1.88 o 
   8   0   6      191.78      198.30      6.58 o 
   9   0   6       31.09       32.19      1.88 o 
  10   0   6      181.97      180.35      8.59 o 
  11   0   6        8.13        5.50      1.45 o 
  12   0   6       29.08       34.79      3.76 o 
 -12   1   6        2.87        3.90      1.08 o 
 -11   1   6       25.43       24.96      1.92 o 
 -10   1   6       80.06       74.65      2.80 o 
  -9   1   6        9.99        9.54      1.01 o 
  -8   1   6       35.71       37.59      4.00 o 
  -7   1   6       41.91       45.09      1.89 o 
  -6   1   6      147.52      142.85      3.05 o 
  -5   1   6        5.07        7.60      0.75 o 
  -4   1   6       19.57       21.21      2.53 o 
  -3   1   6      130.44      133.39      7.14 o 
  -2   1   6      225.70      223.56      3.21 o 
  -1   1   6      350.18      354.84     10.85 o 
   0   1   6        0.49        2.09      0.56 o 
   1   1   6     1162.88     1154.76     62.08 o 
   2   1   6      479.18      436.20     13.73 o 
   3   1   6      236.44      226.81      9.66 o 
   4   1   6        0.73        2.02      0.77 o 
   5   1   6      173.18      164.89      6.04 o 
   6   1   6      126.66      124.12      2.88 o 
   7   1   6      111.43      107.50      2.85 o 
   8   1   6       24.78       25.88      2.22 o 
   9   1   6       29.95       29.73      1.87 o 
  10   1   6       90.05       92.85      3.44 o 
  11   1   6       63.14       60.09      6.85 o 
  12   1   6        3.36        4.94      1.23 o 
 -12   2   6        1.48        2.65      1.84 o 
 -11   2   6        4.07        3.40      1.34 o 
 -10   2   6        9.67        8.54      1.08 o 
  -9   2   6      132.10      129.10      3.46 o 
  -8   2   6       20.56       20.12      1.44 o 
  -7   2   6       37.59       41.24      3.81 o 
  -6   2   6      115.07      115.59      2.83 o 
  -5   2   6       31.02       27.17      2.84 o 
  -4   2   6       62.85       65.31      2.86 o 
  -3   2   6       77.88       70.00      2.02 o 
  -2   2   6        1.96        2.90      0.56 o 
  -1   2   6      140.56      154.00      7.72 o 
   0   2   6     1944.67     1961.29     46.12 o 
   1   2   6       48.09       48.65      1.66 o 
   2   2   6        3.62        4.19      0.61 o 
   3   2   6       24.94       21.67      1.29 o 
   4   2   6       76.11       78.57      4.56 o 
   5   2   6        1.10        0.51      0.79 o 
   6   2   6       47.49       50.92      1.98 o 
   7   2   6       11.81       10.49      1.00 o 
   8   2   6        0.73        1.08      1.48 o 
   9   2   6       91.29       91.46      7.46 o 
  10   2   6        2.05        2.00      1.11 o 
  11   2   6       13.29       15.26      2.46 o 
  12   2   6        6.40        8.12      1.38 o 
 -11   3   6       66.35       66.09      3.22 o 
 -10   3   6       15.48       18.42      1.69 o 
  -9   3   6       83.70       88.56      3.04 o 
  -8   3   6        1.74        0.99      3.57 o 
  -7   3   6      111.10       98.16      3.44 o 
  -6   3   6      499.95      508.45      6.11 o 
  -5   3   6      508.31      510.56      5.91 o 
  -4   3   6      327.06      336.47      4.63 o 
  -3   3   6       74.37       69.63      5.60 o 
  -2   3   6      178.94      176.58      7.63 o 
  -1   3   6       12.48       12.29      1.01 o 
   0   3   6        0.24        1.96      0.73 o 
   1   3   6       50.45       42.57      1.80 o 
   2   3   6      393.34      404.96     15.38 o 
   3   3   6      178.56      175.14      8.64 o 
   4   3   6      165.28      156.46     10.52 o 
   5   3   6      637.74      642.64     34.21 o 
   6   3   6      425.76      425.19     20.05 o 
   7   3   6       81.65       84.10     10.05 o 
   8   3   6        4.06        3.89      1.61 o 
   9   3   6       15.39       14.75      1.39 o 
  10   3   6        9.92       12.02      1.21 o 
  11   3   6       38.33       36.48      2.70 o 
 -10   4   6        3.26        4.11      1.33 o 
  -9   4   6       69.64       72.85      5.15 o 
  -8   4   6       46.20       49.49      2.36 o 
  -7   4   6       90.29       92.64      2.97 o 
  -6   4   6       16.58       13.60      1.20 o 
  -5   4   6       63.62       63.08      2.35 o 
  -4   4   6       65.04       69.79      2.42 o 
  -3   4   6      511.91      519.83      7.94 o 
  -2   4   6        0.37       -0.63      1.04 o 
  -1   4   6        9.42       11.21      1.03 o 
   0   4   6      143.93      140.69      3.11 o 
   1   4   6       34.88       36.59      1.74 o 
   2   4   6        7.57        7.99      2.54 o 
   3   4   6      266.01      271.61     26.60 o 
   4   4   6       10.26       10.86      1.04 o 
   5   4   6       12.49        9.99      2.27 o 
   6   4   6       50.04       46.52      2.15 o 
   7   4   6       42.04       43.78      2.15 o 
   8   4   6       26.01       25.41      1.89 o 
   9   4   6       33.01       32.92      4.24 o 
  10   4   6        1.31        2.51      2.40 o 
  -9   5   6        1.83        0.66      1.54 o 
  -8   5   6        4.37        4.30      1.12 o 
  -7   5   6        3.05        2.99      1.11 o 
  -6   5   6        5.85        4.58      0.95 o 
  -5   5   6        1.19        2.69      1.02 o 
  -4   5   6       63.30       61.44      2.48 o 
  -3   5   6        1.38        1.65      0.94 o 
  -2   5   6       28.27       27.91      2.02 o 
  -1   5   6        0.40       -0.56      1.36 o 
   0   5   6        0.01        0.98      1.88 o 
   1   5   6        1.63        2.85      0.89 o 
   2   5   6        8.12        3.25      1.07 o 
   3   5   6        3.04        1.75      0.98 o 
   4   5   6       49.86       43.96      8.66 o 
   5   5   6        7.27        9.76      1.07 o 
   6   5   6        2.25        0.62      2.79 o 
   7   5   6        0.06        0.09      1.11 o 
   8   5   6       14.41       13.42      1.40 o 
   9   5   6        3.01        5.04      1.39 o 
  -7   6   6        0.19       -1.08      1.08 o 
  -6   6   6       35.73       30.65      2.14 o 
  -5   6   6      107.72       99.94      3.40 o 
  -4   6   6      157.26      148.93      4.79 o 
  -3   6   6       35.06       42.71      2.30 o 
  -2   6   6       30.47       37.16      3.50 o 
  -1   6   6      197.10      183.58      4.26 o 
   0   6   6      159.34      160.81      4.81 o 
   1   6   6       78.14       73.68      2.79 o 
   2   6   6        1.13        1.54      1.72 o 
   3   6   6       43.05       47.13      7.11 o 
   4   6   6       48.13       56.95      6.21 o 
   5   6   6      138.70      140.45     12.92 o 
   6   6   6       20.14       18.54      1.70 o 
   7   6   6       31.46       38.04      3.20 o 
  -4   7   6        1.67        0.33      1.34 o 
  -3   7   6        0.02        1.06      2.56 o 
  -2   7   6       53.32       54.57      4.90 o 
  -1   7   6       46.59       51.12      2.60 o 
   0   7   6       16.17       16.62      1.56 o 
   1   7   6       21.35       20.87      1.76 o 
   2   7   6       45.65       43.50      2.55 o 
   3   7   6        4.46        1.58      1.63 o 
   4   7   6        0.00        1.97      3.39 o 
 -12   1   7        7.80        8.72      1.24 o 
 -11   1   7       45.15       45.51      2.45 o 
 -10   1   7        1.83        1.47      1.20 o 
  -9   1   7        5.60        5.65      1.96 o 
  -8   1   7        8.61        7.15      0.94 o 
  -7   1   7      296.38      298.01      7.26 o 
  -6   1   7      178.12      168.40      3.49 o 
  -5   1   7        6.27        5.49      1.47 o 
  -4   1   7       99.47      100.35      3.10 o 
  -3   1   7      155.05      152.96      3.95 o 
  -2   1   7      316.24      351.39      4.38 o 
  -1   1   7        5.69        5.56      0.63 o 
   0   1   7      138.72      141.82      6.26 o 
   1   1   7        0.33        1.31      0.77 o 
   2   1   7      180.23      185.61      3.21 o 
   3   1   7        0.01        0.49      1.66 o 
   4   1   7      136.32      152.43     13.62 o 
   5   1   7      409.34      413.51     13.47 o 
   6   1   7       94.95       97.20      7.15 o 
   7   1   7       11.17       12.21      1.14 o 
   8   1   7       70.21       70.88      2.57 o 
   9   1   7      131.02      136.18     11.39 o 
  10   1   7       28.57       34.40      4.82 o 
  11   1   7       40.57       47.96      5.09 o 
 -11   2   7        1.36        0.94      1.20 o 
 -10   2   7       20.57       21.92      1.75 o 
  -9   2   7      282.00      271.46      5.17 o 
  -8   2   7       30.96       31.14      1.88 o 
  -7   2   7        0.16        1.27      0.93 o 
  -6   2   7       69.62       70.71      2.39 o 
  -5   2   7      307.71      310.45      4.63 o 
  -4   2   7      300.80      290.30      7.79 o 
  -3   2   7       57.85       62.07      2.03 o 
  -2   2   7      304.55      304.66      8.76 o 
  -1   2   7      322.01      307.72      5.37 o 
   0   2   7     1213.72     1148.73     36.87 o 
   1   2   7      125.21      124.19      2.72 o 
   2   2   7       84.32       86.51      2.34 o 
   3   2   7      299.62      273.42     16.81 o 
   4   2   7      176.26      168.40      9.75 o 
   5   2   7      120.95      112.69      2.91 o 
   6   2   7       65.13       69.26      5.86 o 
   7   2   7      102.17      103.04      5.68 o 
   8   2   7       30.42       32.70      2.00 o 
   9   2   7       25.10       28.06      1.91 o 
  10   2   7        0.33        3.29      1.28 o 
  11   2   7       11.86       13.48      1.34 o 
 -11   3   7        0.01       -0.34      2.59 o 
 -10   3   7        4.31        6.88      1.22 o 
  -9   3   7       35.27       36.09      2.13 o 
  -8   3   7       33.46       32.78      2.13 o 
  -7   3   7        0.06        1.64      0.93 o 
  -6   3   7       26.27       22.12      1.56 o 
  -5   3   7        0.11       -0.30      0.92 o 
  -4   3   7        0.15        0.49      2.44 o 
  -3   3   7       33.12       39.54      4.07 o 
  -2   3   7        8.69        8.67      0.84 o 
  -1   3   7        0.00       -0.72      0.72 o 
   0   3   7       82.73       87.56      2.50 o 
   1   3   7       23.42       20.02      1.33 o 
   2   3   7       11.37        6.89      2.78 o 
   3   3   7        2.98        3.29      0.96 o 
   4   3   7       19.62       16.81      2.01 o 
   5   3   7      115.64      103.86      4.03 o 
   6   3   7        4.80        5.60      0.85 o 
   7   3   7       17.90       22.96      1.67 o 
   8   3   7        0.24        0.19      3.46 o 
   9   3   7       19.06       20.32      1.72 o 
  10   3   7        4.54        2.01      1.34 o 
 -10   4   7        4.99        5.71      1.44 o 
  -9   4   7       13.77       12.10      1.27 o 
  -8   4   7        2.38        1.35      2.67 o 
  -7   4   7       10.03       10.16      1.32 o 
  -6   4   7       73.32       72.23      2.63 o 
  -5   4   7        0.19        1.93      0.91 o 
  -4   4   7       24.05       24.21      2.66 o 
  -3   4   7       24.34       20.93      1.54 o 
  -2   4   7       53.85       53.68      2.15 o 
  -1   4   7      187.46      200.10      7.82 o 
   0   4   7      120.81      121.77      3.08 o 
   1   4   7        1.01        0.25      1.14 o 
   2   4   7       76.34       71.47      9.00 o 
   3   4   7      306.48      304.41      5.48 o 
   4   4   7       42.64       43.63      2.50 o 
   5   4   7        0.02       -0.75      1.15 o 
   6   4   7        0.43        1.26      1.48 o 
   7   4   7       16.75       19.27      1.64 o 
   8   4   7       16.11       15.93      1.46 o 
   9   4   7        6.31        6.74      1.14 o 
  -8   5   7        7.85        7.51      1.15 o 
  -7   5   7      101.40      106.90      3.96 o 
  -6   5   7      119.65      129.33      3.75 o 
  -5   5   7       32.57       35.60      2.77 o 
  -4   5   7       66.07       59.62      2.51 o 
  -3   5   7      175.51      172.98      4.01 o 
  -2   5   7      206.51      213.59      8.24 o 
  -1   5   7        0.57        0.59      1.15 o 
   0   5   7       42.99       36.09      3.03 o 
   1   5   7       73.73       72.53      4.45 o 
   2   5   7       84.73       89.23      4.39 o 
   3   5   7       52.08       51.02      2.34 o 
   4   5   7        0.33        0.93      1.16 o 
   5   5   7      182.31      185.94      7.30 o 
   6   5   7       39.06       36.42      2.50 o 
   7   5   7       28.14       28.93      2.14 o 
   8   5   7        0.11        1.84      2.07 o 
  -6   6   7        0.96        1.25      1.28 o 
  -5   6   7       18.07       17.39      1.91 o 
  -4   6   7       84.10       76.77      3.08 o 
  -3   6   7        1.85        2.18      3.41 o 
  -2   6   7        3.98        5.08      0.98 o 
  -1   6   7       14.63       12.84      1.32 o 
   0   6   7       60.90       47.39      3.68 o 
   1   6   7        7.04        5.49      1.54 o 
   2   6   7        6.44        5.65      1.80 o 
   3   6   7        5.51        5.86      1.49 o 
   4   6   7        0.02        0.37      5.13 o 
   5   6   7        1.73        0.39      2.58 o 
   6   6   7       26.33       33.34      2.34 o 
  -2   7   7        0.60        0.13      1.29 o 
  -1   7   7        3.55        3.00      1.24 o 
   0   7   7        0.57       -0.51      1.95 o 
   1   7   7        5.74        4.07      1.90 o 
   2   7   7       28.22       26.85      3.08 o 
 -11   0   8       17.05       17.23      1.73 o 
 -10   0   8      114.53      125.36      8.60 o 
  -9   0   8       88.51       96.60      8.68 o 
  -8   0   8        5.69        4.34      1.14 o 
  -7   0   8       18.86       19.15      1.50 o 
  -6   0   8      188.74      195.00      3.91 o 
  -5   0   8       33.21       35.22      1.71 o 
  -4   0   8        0.69       -0.07      1.33 o 
  -3   0   8       78.36       85.87      2.41 o 
  -2   0   8      367.80      357.15     12.76 o 
  -1   0   8      366.34      350.60      9.83 o 
   0   0   8      508.79      469.36     16.21 o 
   1   0   8      685.00      663.00     29.56 o 
   2   0   8     1061.76     1037.84     28.92 o 
   3   0   8      729.41      667.45     26.29 o 
   4   0   8      170.64      165.90      3.40 o 
   5   0   8       13.84       13.99      1.14 o 
   6   0   8       90.49       87.16      6.22 o 
   7   0   8      215.62      223.38      9.67 o 
   8   0   8       50.99       46.69      4.29 o 
   9   0   8      206.70      214.69     12.14 o 
  10   0   8       25.41       33.18      2.14 o 
  11   0   8      107.65      110.07      9.02 o 
 -11   1   8        6.36        7.64      1.21 o 
 -10   1   8        4.89        3.36      3.03 o 
  -9   1   8       26.48       27.56      1.88 o 
  -8   1   8       58.83       65.87      2.60 o 
  -7   1   8      107.60      102.52      4.95 o 
  -6   1   8       48.49       49.89      2.25 o 
  -5   1   8       10.46       11.14      1.04 o 
  -4   1   8      178.95      177.99      3.53 o 
  -3   1   8      110.12      113.00      2.77 o 
  -2   1   8       63.98       58.50      5.56 o 
  -1   1   8       21.55       20.83      1.41 o 
   0   1   8       25.58       35.27      7.58 o 
   1   1   8        0.11        0.70      0.81 o 
   2   1   8      150.41      143.68      4.31 o 
   3   1   8        0.27       -0.93      0.95 o 
   4   1   8        2.55        3.19      0.91 o 
   5   1   8       84.51       78.02      2.52 o 
   6   1   8        1.02        0.95      0.89 o 
   7   1   8       12.18       10.80      1.12 o 
   8   1   8       71.31       69.99      4.19 o 
   9   1   8       12.95       11.70      1.17 o 
  10   1   8       33.85       35.16      2.51 o 
  11   1   8        0.22       -0.10      2.53 o 
 -11   2   8        6.88        6.99      1.54 o 
 -10   2   8        0.45       -0.29      1.12 o 
  -9   2   8       46.90       43.02      2.38 o 
  -8   2   8       64.76       65.11      2.64 o 
  -7   2   8        3.89        3.53      1.30 o 
  -6   2   8        5.20        7.59      0.90 o 
  -5   2   8       51.38       53.99      2.18 o 
  -4   2   8        8.16        7.73      0.89 o 
  -3   2   8       23.46       22.62      2.89 o 
  -2   2   8       15.88       18.57      3.97 o 
  -1   2   8       13.77       15.24      1.22 o 
   0   2   8        0.02       -0.76      0.76 o 
   1   2   8       18.66       15.39      1.16 o 
   2   2   8       85.92       95.51      2.63 o 
   3   2   8       30.89       31.13      1.66 o 
   4   2   8       78.48       77.09      6.31 o 
   5   2   8        2.64        3.37      2.05 o 
   6   2   8       52.03       52.57      4.03 o 
   7   2   8        6.59        7.00      1.02 o 
   8   2   8        1.60        1.84      1.42 o 
   9   2   8        0.06        0.08      1.33 o 
  10   2   8        1.23       -1.22      1.22 o 
 -10   3   8        0.03       -2.37      5.47 o 
  -9   3   8       88.81       84.29      4.35 o 
  -8   3   8       64.48       64.73      2.80 o 
  -7   3   8       75.83       74.39      2.89 o 
  -6   3   8        5.96        7.03      0.96 o 
  -5   3   8        0.40        1.39      1.96 o 
  -4   3   8      163.16      171.05      4.51 o 
  -3   3   8      623.84      638.56     19.63 o 
  -2   3   8       88.90       86.04      2.58 o 
  -1   3   8        2.98        4.93      2.51 o 
   0   3   8      278.16      265.04      4.42 o 
   1   3   8      160.98      162.77      4.16 o 
   2   3   8       74.90       72.95      2.46 o 
   3   3   8       41.90       47.72      2.08 o 
   4   3   8       50.72       55.57      2.40 o 
   5   3   8       32.85       42.57      6.32 o 
   6   3   8       56.07       57.18      6.48 o 
   7   3   8        3.64        4.59      1.07 o 
   8   3   8       49.83       53.61      5.20 o 
   9   3   8       77.14       82.88      8.13 o 
  -9   4   8       12.36       17.16      3.36 o 
  -8   4   8        3.52        4.96      1.35 o 
  -7   4   8        0.00        1.31      1.69 o 
  -6   4   8       80.04       71.44      3.08 o 
  -5   4   8      225.04      218.67      5.00 o 
  -4   4   8       26.43       22.59      1.70 o 
  -3   4   8        7.73        6.19      1.54 o 
  -2   4   8       77.47       75.10      2.62 o 
  -1   4   8      130.66      120.44      8.79 o 
   0   4   8       28.70       24.85      1.86 o 
   1   4   8        7.00        5.95      0.88 o 
   2   4   8       30.47       22.57      1.66 o 
   3   4   8       57.19       44.48      3.67 o 
   4   4   8      118.56      113.48      3.28 o 
   5   4   8        9.88       10.10      1.13 o 
   6   4   8       57.83       55.61      4.37 o 
   7   4   8       52.07       52.38      2.61 o 
   8   4   8        4.09        4.53      1.23 o 
  -7   5   8        5.45        2.43      2.08 o 
  -6   5   8        3.97        7.18      1.11 o 
  -5   5   8       63.82       60.17      2.73 o 
  -4   5   8      137.19      131.78      3.80 o 
  -3   5   8       13.64       14.58      1.27 o 
  -2   5   8        2.34        2.10      2.34 o 
  -1   5   8       27.66       26.67      1.86 o 
   0   5   8        4.44        5.39      1.08 o 
   1   5   8        6.03        5.00      1.10 o 
   2   5   8        1.07        2.36      1.37 o 
   3   5   8        3.41        4.59      1.05 o 
   4   5   8        6.50        5.51      1.11 o 
   5   5   8       59.47       57.28      3.47 o 
   6   5   8       14.41       15.01      1.39 o 
   7   5   8       15.50       16.11      2.96 o 
  -5   6   8        4.27        4.27      1.73 o 
  -4   6   8        4.69        5.89      1.53 o 
  -3   6   8        6.30        6.46      1.30 o 
  -2   6   8       12.89       10.41      1.26 o 
  -1   6   8       55.70       47.02      2.52 o 
   0   6   8       54.48       60.70      6.33 o 
   1   6   8        9.73        8.49      1.21 o 
   2   6   8       38.00       40.29      2.42 o 
   3   6   8       53.52       53.42      2.70 o 
   4   6   8        0.26        2.86      1.31 o 
 -10   1   9        1.30        3.92      1.33 o 
  -9   1   9       90.47       87.99      3.24 o 
  -8   1   9       12.39       11.05      1.17 o 
  -7   1   9        0.10        1.13      1.39 o 
  -6   1   9        9.42        9.56      1.04 o 
  -5   1   9      119.84      118.10      3.18 o 
  -4   1   9      381.31      375.62      6.55 o 
  -3   1   9      140.36      134.74      7.24 o 
  -2   1   9        1.11        1.71      0.87 o 
  -1   1   9      120.05      118.94      3.23 o 
   0   1   9      611.07      602.22     15.89 o 
   1   1   9      144.59      143.18      8.00 o 
   2   1   9       23.45       23.86      1.49 o 
   3   1   9        6.72        9.19      1.68 o 
   4   1   9       26.00       29.83      1.77 o 
   5   1   9       83.53       85.05      2.84 o 
   6   1   9       27.70       32.77      6.54 o 
   7   1   9        7.24        8.53      2.79 o 
   8   1   9       28.90       33.47      2.17 o 
   9   1   9       26.68       30.89      2.13 o 
  10   1   9        3.69        2.37      1.38 o 
 -10   2   9       11.01       13.64      1.41 o 
  -9   2   9       36.16       43.74      3.94 o 
  -8   2   9       14.63       16.47      1.46 o 
  -7   2   9       47.74       54.19      2.88 o 
  -6   2   9       94.56       98.62      3.22 o 
  -5   2   9       19.12       22.19      1.66 o 
  -4   2   9       15.40       15.84      1.27 o 
  -3   2   9        0.16       -0.89      0.89 o 
  -2   2   9       77.68       80.39      2.91 o 
  -1   2   9       15.99       17.80      1.43 o 
   0   2   9       22.67       23.89      1.57 o 
   1   2   9       77.01       75.86      2.48 o 
   2   2   9      161.87      155.40      3.55 o 
   3   2   9       89.15       90.15      2.83 o 
   4   2   9        5.63        4.50      1.11 o 
   5   2   9      327.08      311.03     17.18 o 
   6   2   9       63.08       71.25      5.47 o 
   7   2   9       26.43       24.56      3.04 o 
   8   2   9        2.05       -0.50      2.63 o 
   9   2   9       10.73       10.38      1.29 o 
  -9   3   9       17.35       18.29      1.82 o 
  -8   3   9       19.09       20.17      2.21 o 
  -7   3   9       30.12       33.01      3.15 o 
  -6   3   9       15.34       18.14      1.63 o 
  -5   3   9        0.25        0.95      1.10 o 
  -4   3   9       66.43       69.45      4.32 o 
  -3   3   9       69.66       74.51      7.52 o 
  -2   3   9        1.03        1.95      0.89 o 
  -1   3   9        1.44        3.50      0.89 o 
   0   3   9        4.21        3.54      1.05 o 
   1   3   9       41.38       44.12      2.12 o 
   2   3   9        2.77        1.37      2.15 o 
   3   3   9        4.50        4.90      1.66 o 
   4   3   9        0.07        0.58      3.05 o 
   5   3   9       31.79       29.04      1.92 o 
   6   3   9       38.41       39.52      4.61 o 
   7   3   9        3.91        4.29      1.00 o 
   8   3   9        1.09        1.57      1.44 o 
  -8   4   9        6.99        7.34      1.14 o 
  -7   4   9       33.52       31.78      2.24 o 
  -6   4   9      116.81      116.29      4.14 o 
  -5   4   9       62.17       64.79      2.91 o 
  -4   4   9        4.82       -0.14      1.63 o 
  -3   4   9       37.06       37.07      2.56 o 
  -2   4   9       65.46       66.38      5.10 o 
  -1   4   9        8.56        9.06      1.06 o 
   0   4   9        0.08       -0.94      0.99 o 
   1   4   9       44.12       55.67      4.39 o 
   2   4   9       64.45       69.21      2.69 o 
   3   4   9       67.99       77.85      4.61 o 
   4   4   9       16.17       16.85      2.77 o 
   5   4   9       33.55       40.43      5.03 o 
   6   4   9       28.64       28.92      2.12 o 
   7   4   9       48.36       52.94      8.36 o 
  -6   5   9        5.40        3.93      1.30 o 
  -5   5   9        6.69        0.67      3.45 o 
  -4   5   9       84.43       92.16      3.31 o 
  -3   5   9       19.78       18.91      1.65 o 
  -2   5   9        1.46        1.67      1.11 o 
  -1   5   9       12.85       13.60      1.37 o 
   0   5   9       93.94       89.83      3.20 o 
   1   5   9       31.00       25.95      2.31 o 
   2   5   9        0.01       -2.21      4.10 o 
   3   5   9       75.03       76.69      3.11 o 
   4   5   9       14.12       13.18      1.36 o 
   5   5   9       33.52       46.09      5.48 o 
  -3   6   9        0.09       -1.36      1.36 o 
  -2   6   9       86.77       92.31      6.03 o 
  -1   6   9        8.66        9.75      3.34 o 
   0   6   9        0.16        1.87      1.27 o 
   1   6   9        0.39       -0.46      1.26 o 
   2   6   9        1.28        2.09      1.91 o 
  -9   0  10       41.37       51.74      5.17 o 
  -8   0  10       21.85       21.69      2.09 o 
  -7   0  10      255.62      263.54      5.23 o 
  -6   0  10      180.79      177.11      4.23 o 
  -5   0  10      109.37      117.43      5.37 o 
  -4   0  10       73.09       71.12      5.28 o 
  -3   0  10       99.83       97.89      4.32 o 
  -2   0  10      172.45      178.61      3.90 o 
  -1   0  10       13.47        9.95      1.00 o 
   0   0  10       16.62       16.82      1.34 o 
   1   0  10       30.47       25.89      2.54 o 
   2   0  10      187.14      175.14     11.28 o 
   3   0  10        4.20        6.10      0.87 o 
   4   0  10        4.23        4.38      1.71 o 
   5   0  10      151.58      161.36     11.17 o 
   6   0  10       45.48       47.73      2.37 o 
   7   0  10        8.74       10.24      1.87 o 
   8   0  10       64.43       65.98      4.37 o 
   9   0  10       43.67       39.05      2.61 o 
  -9   1  10       22.40       23.37      3.15 o 
  -8   1  10       20.28       23.61      2.04 o 
  -7   1  10        0.19        2.11      1.02 o 
  -6   1  10       40.04       40.99      2.22 o 
  -5   1  10        3.74        3.08      1.08 o 
  -4   1  10        4.76        4.89      1.71 o 
  -3   1  10        4.13        4.79      0.87 o 
  -2   1  10       40.43       43.07      2.06 o 
  -1   1  10      120.19      111.60      3.13 o 
   0   1  10      341.60      319.73     23.94 o 
   1   1  10       28.42       30.21      1.75 o 
   2   1  10       72.53       76.97      2.63 o 
   3   1  10      115.72      109.60      5.33 o 
   4   1  10       34.57       32.11      3.80 o 
   5   1  10        0.58        0.71      1.01 o 
   6   1  10        1.84        2.81      1.18 o 
   7   1  10       22.27       22.22      2.32 o 
   8   1  10        8.24        7.84      2.74 o 
   9   1  10       49.97       51.95      3.01 o 
  -9   2  10       42.50       38.88      3.18 o 
  -8   2  10       19.99       19.53      1.61 o 
  -7   2  10       18.30       19.45      1.62 o 
  -6   2  10        4.59        3.76      1.39 o 
  -5   2  10        4.08        3.95      1.12 o 
  -4   2  10        0.85        1.43      1.12 o 
  -3   2  10       38.57       41.50      2.11 o 
  -2   2  10       19.45       22.21      1.60 o 
  -1   2  10        1.41       -0.65      2.82 o 
   0   2  10       21.72       26.94      2.60 o 
   1   2  10       36.16       42.43      2.11 o 
   2   2  10        5.93        7.49      0.95 o 
   3   2  10        4.28        5.99      1.00 o 
   4   2  10       69.51       69.86      3.35 o 
   5   2  10        6.74       11.87      1.23 o 
   6   2  10       15.40       20.01      4.31 o 
   7   2  10       10.05       11.13      2.19 o 
   8   2  10        0.92       -1.64      1.79 o 
  -8   3  10       15.47       17.24      1.63 o 
  -7   3  10        0.97       -0.49      1.19 o 
  -6   3  10       32.16       33.46      2.60 o 
  -5   3  10      129.32      134.67      3.85 o 
  -4   3  10       11.66       12.06      1.19 o 
  -3   3  10        3.55        3.64      1.04 o 
  -2   3  10       66.50       58.35      2.55 o 
  -1   3  10      196.12      186.75      4.56 o 
   0   3  10      118.41      115.39      7.74 o 
   1   3  10        7.25       10.13      1.11 o 
   2   3  10        7.54        6.85      1.00 o 
   3   3  10       66.48       60.94      2.70 o 
   4   3  10       96.65       93.60      3.22 o 
   5   3  10       45.10       44.85      4.98 o 
   6   3  10        3.26        4.14      1.28 o 
   7   3  10       31.98       36.75      2.34 o 
  -6   4  10        3.79        7.54      3.13 o 
  -5   4  10       20.80       16.06      1.49 o 
  -4   4  10        3.30        4.30      1.07 o 
  -3   4  10       40.04       38.19      2.58 o 
  -2   4  10       48.04       51.62      2.76 o 
  -1   4  10       16.20       16.95      1.46 o 
   0   4  10        0.45       -1.02      1.02 o 
   1   4  10       53.12       53.44      2.57 o 
   2   4  10       61.50       64.25      2.78 o 
   3   4  10        1.57       -0.95      1.14 o 
   4   4  10       11.50       10.81      1.29 o 
   5   4  10        6.80        5.79      1.38 o 
   6   4  10        0.02       -1.17      1.17 o 
  -4   5  10        2.05        3.36      1.34 o 
  -3   5  10        5.00        3.91      1.43 o 
  -2   5  10        2.64        3.65      1.60 o 
  -1   5  10       13.52       15.28      1.56 o 
   0   5  10       12.46       15.66      2.31 o 
   1   5  10        4.11        2.53      1.39 o 
   2   5  10        0.31       -0.22      3.13 o 
   3   5  10        6.88        8.23      2.00 o 
  -8   1  11       17.46       20.01      1.66 o 
  -7   1  11        1.96        3.38      1.25 o 
  -6   1  11       20.02       23.09      1.83 o 
  -5   1  11        0.64       -0.38      1.14 o 
  -4   1  11        1.37        1.50      2.33 o 
  -3   1  11        2.16        2.83      1.02 o 
  -2   1  11       52.36       54.23      5.85 o 
  -1   1  11       29.01       32.00      1.96 o 
   0   1  11       13.05       12.47      1.27 o 
   1   1  11       37.10       42.49      2.18 o 
   2   1  11      117.57      115.29     13.43 o 
   3   1  11      117.16      125.96      3.62 o 
   4   1  11       25.00       27.60      2.92 o 
   5   1  11       10.53        7.24      1.60 o 
   6   1  11       15.96       15.27      2.08 o 
   7   1  11       17.70       18.66      1.74 o 
  -7   2  11       41.06       42.81      2.53 o 
  -6   2  11       18.55       20.53      1.90 o 
  -5   2  11        0.38        0.88      1.88 o 
  -4   2  11      234.11      237.39      9.17 o 
  -3   2  11      210.94      216.84      4.78 o 
  -2   2  11       31.85       35.66      2.88 o 
  -1   2  11        0.41       -1.08      1.08 o 
   0   2  11       50.49       46.97      2.34 o 
   1   2  11      106.64      106.53      3.35 o 
   2   2  11       51.56       42.99      2.81 o 
   3   2  11        1.02        2.81      1.12 o 
   4   2  11        0.32        0.48      1.61 o 
   5   2  11       78.50       77.41      5.43 o 
   6   2  11       50.87       43.31      3.56 o 
   7   2  11        0.54        0.39      4.64 o 
  -6   3  11        0.74        2.83      1.22 o 
  -5   3  11        0.30       -3.95      5.07 o 
  -4   3  11        0.17        3.17      1.16 o 
  -3   3  11       18.13       16.10      1.43 o 
  -2   3  11        2.17        1.03      1.10 o 
  -1   3  11        1.97        1.21      1.37 o 
   0   3  11        0.66        1.96      1.20 o 
   1   3  11        0.14        0.78      3.23 o 
   2   3  11        4.95        7.06      1.05 o 
   3   3  11        0.41        0.57      1.37 o 
   4   3  11        5.54        7.57      1.43 o 
   5   3  11       29.71       22.89      2.45 o 
  -4   4  11       33.64       38.65      2.41 o 
  -3   4  11       15.39       14.66      1.38 o 
  -2   4  11        1.57        3.52      1.43 o 
  -1   4  11        0.12        1.97      1.15 o 
   0   4  11        6.32        8.84      1.34 o 
   1   4  11        2.92        2.11      1.98 o 
   2   4  11        0.37        1.93      2.07 o 
   3   4  11       10.01        8.67      1.66 o 
   4   4  11        7.77        8.45      1.25 o 
  -6   0  12       30.18       27.98      2.14 o 
  -5   0  12       52.16       48.71      2.64 o 
  -4   0  12       69.48       76.26      3.23 o 
  -3   0  12       38.78       38.89      2.32 o 
  -2   0  12        0.10        2.77      1.15 o 
  -1   0  12       73.48       75.04      3.02 o 
   0   0  12      431.56      411.64     24.09 o 
   1   0  12       17.59       23.74      1.89 o 
   2   0  12        3.51        4.69      1.06 o 
   3   0  12       27.82       37.64      2.27 o 
   4   0  12       45.04       49.45      2.62 o 
   5   0  12       18.48       23.03      1.90 o 
  -6   1  12       22.51       21.82      3.14 o 
  -5   1  12       52.09       51.75      4.96 o 
  -4   1  12        0.50        2.72      1.75 o 
  -3   1  12        1.60       -1.44      3.49 o 
  -2   1  12       16.07       17.18      2.13 o 
  -1   1  12        0.25        1.45      1.27 o 
   0   1  12        2.98        0.88      1.19 o 
   1   1  12       13.22       12.36      1.38 o 
   2   1  12       17.13       16.90      1.63 o 
   3   1  12       14.27       11.89      3.77 o 
   4   1  12       10.34       10.27      1.27 o 
   5   1  12        6.81        5.08      4.55 o 
  -5   2  12       30.44       31.63      4.85 o 
  -4   2  12       35.52       42.28      2.43 o 
  -3   2  12        0.28        1.02      1.28 o 
  -2   2  12        0.09        0.21      1.23 o 
  -1   2  12       15.02       14.41      1.37 o 
   0   2  12        1.61        3.84      1.03 o 
   1   2  12        2.66        2.95      2.02 o 
   2   2  12       16.47       17.50      1.54 o 
   3   2  12        9.39        5.15      1.44 o 
   4   2  12        0.13        1.50      2.58 o 
  -4   3  12        3.52        4.22      1.25 o 
  -3   3  12        7.11        3.19      1.47 o 
  -2   3  12       35.27       36.18      2.35 o 
  -1   3  12       12.19       15.08      1.44 o 
   0   3  12        1.12        2.40      1.22 o 
   1   3  12       68.51       80.86      5.99 o 
   2   3  12       86.02       89.50      6.25 o 
   3   3  12       27.83       30.59      2.29 o 
  -3   1  13       34.78       36.01      2.33 o 
  -2   1  13       23.28       21.28      1.81 o 
  -1   1  13        0.43       -0.97      1.21 o 
   0   1  13        0.88        2.46      1.29 o 
   1   1  13       20.00       22.20      1.85 o 
   2   1  13       28.49       30.32      2.26 o 
  -1   2  13       42.16       46.72      2.69 o 
                                                 
